# Supplementary material for: Diversity of Phytochemical and Antioxidant Characteristics of Black Mulberry (Morus nigra L.) Fruits from Turkey
Source: Antioxidants (Basel). 2022 Jul 8;11(7):1339. doi: 10.3390/antiox11071339 (PMC9311561; doi:10.3390/antiox11071339)
Supplement: Supplementary file 1 [file antioxidants-11-01339-s001.zip]

Archive with 1 entries (1 files):
- antioxidants-1795754-supplementary.pdf
